# Supplementary material for: Goffin's Cockatoos (Cacatua goffiniana) Can Solve a Novel Problem After Conflicting Past Experiences
Source: Front Psychol. 2021 Jun 29;12:694719. doi: 10.3389/fpsyg.2021.694719 (PMC8275924; doi:10.3389/fpsyg.2021.694719)
Supplement: Supplementary file 2 [file Data_Sheet_2.zip]

Archive with 6 entries (6 files):
- Goffins_Videos_Supplementary Information 2/1 Dolittle_hookset_FOT.mp4
- Goffins_Videos_Supplementary Information 2/2 Dolittle_hookset_POT.mp4
- Goffins_Videos_Supplementary Information 2/3 Figaro_hookset_TEST_success.mov
- Goffins_Videos_Supplementary Information 2/4 Pipin_screwset_FOT.mp4
- Goffins_Videos_Supplementary Information 2/5 Figaro_screwset_POT.mp4
- Goffins_Videos_Supplementary Information 2/6 Pipin_screwset_TEST_success.mp4
