# Supplementary material for: Goffin's Cockatoos (Cacatua goffiniana) Can Solve a Novel Problem After Conflicting Past Experiences
Source: Front Psychol. 2021 Jun 29;12:694719. doi: 10.3389/fpsyg.2021.694719 (PMC8275924; doi:10.3389/fpsyg.2021.694719)
Supplement: Supplementary file 3 [file Data_Sheet_3.zip]

Archive with 1 entries (1 files):
- Goffins_Frontiers_Supplementary Information 3.R
