# Supplementary material for: Goffin's Cockatoos (Cacatua goffiniana) Can Solve a Novel Problem After Conflicting Past Experiences
Source: Front Psychol. 2021 Jun 29;12:694719. doi: 10.3389/fpsyg.2021.694719 (PMC8275924; doi:10.3389/fpsyg.2021.694719)
Supplement: Supplementary file 3 [file Data_Sheet_3.zip › Goffins_Frontiers_Supplementary Information 3.R]

### Bobrowicz, O'Hara, Carminito, Auersperg & Osvath: 
### Goffin's cockatoos (Cacatua goffiniana) can use conflicting past experiences to solve a novel problem 

### This file contains the R code behind analyses presented in the manuscript. 

### POWER ESTIMATIONS
### Section: Methods -> Subjects

### Power estimation for repeatedly testing several animals on a binomial task
### (succeed / fail). Question: how many animals and trials per animal are needed
### in order to detect better-than-chance (>50%) performance?

library(lme4)

accuracyMean = .75  # average expected performance, 0 to 1 (.5 = chance)
oddsSD = 1          # inter-individual variation; higher numbers mean less consistent performance across individuals 
nAnimals = 5:14     # simulate for between 5 and 14 animals
nTrials = 1:5      # simulate for 1 to 5 tasks per animal
nSims = 50         # run nSims simulations for each combination of numbers of animals and numbers of trials
alpha = .05         # significance level
minPower = .8       # minimum required power to avoid type II error (ie the prob. of correctly detecting an effect if it is present)

odds = accuracyMean / (1 - accuracyMean)
ex_odds = rgamma(1000, odds^2 / oddsSD ^2, odds / oddsSD^2)
ex_probs = ex_odds / (1 + ex_odds)
hist(ex_probs)  

# Simulations 
df = expand.grid(nAnimals = nAnimals,
                 nTrials = nTrials,
                 power_glmm = NA,
                 power_binom = NA)
for (i in 1:nrow(df)) {
  signif_per_simulation_glmm = rep(1, nSims)
  signif_per_simulation_binom = rep(1, nSims)
  for (s in 1:nSims) {
    # create a fake dataset
    odds_per_animal = rgamma(n = df$nAnimals[i],
                             odds^2 / oddsSD ^2, 
                             odds / oddsSD^2)
    accuracy_per_animal = odds_per_animal / (1 + odds_per_animal)
    data = expand.grid(animal = 1:df$nAnimals[i],
                       trial = 1:df$nTrials[i])
    data$animal = as.factor(data$animal)
    data$accuracy_per_animal = accuracy_per_animal[data$animal]
    data$correct = rbinom(n = nrow(data),
                          size = 1,
                          prob = data$accuracy_per_animal)
    
    if (var(data$correct) > 0) {
      mod = glmer(correct ~ 1 + (1|animal), data, 'binomial')
      signif_per_simulation_glmm[s] = summary(mod)$coef[1, 4]
    }
    bt = binom.test(x = sum(data$correct), n = nrow(data))
    signif_per_simulation_binom[s] = bt$p.value
  }
  df$power_glmm[i] = mean(signif_per_simulation_glmm < alpha) * 100
  df$power_binom[i] = mean(signif_per_simulation_binom < alpha) * 100
  print(paste('Done with iteration', i, 'of', nrow(df)))
}
plot(aggregate(power_glmm ~ nAnimals, df, mean), type = 'b') 
plot(aggregate(power_binom ~ nAnimals, df, mean), type = 'b')

# Show the smallest sample that satisfies minPower
df_ordered = df[order(df$nAnimals, df$nTrials), ]
df_ordered = df_ordered[df_ordered$power_glmm > minPower, ]
View(df_ordered)

# 3D plot both nAnimals and nTrials simultaneously
library(reshape2)
library (plot3D)

d = as.matrix(dcast(df, nAnimals ~ nTrials, value.var="power_glmm"))
rownames(d) = d[, 1] # nAnimals in rows
d = d[, -1]
plot3D::persp3D(as.numeric(rownames(d)), as.numeric(colnames(d)), d, theta=-45, phi=40, zlab='GLMM power, %', xlab='nAnimals', ylab='nTrials', colkey=F, ticktype='detailed', cex.axis=0.75, mar=c(5,0,0,0))

d1 = as.matrix(dcast(df, nAnimals ~ nTrials, value.var="power_binom"))
rownames(d1) = d1[, 1] # nAnimals in rows
d1 = d1[, -1]
plot3D::persp3D(as.numeric(rownames(d1)), as.numeric(colnames(d1)), d1, theta=-45, phi=40, zlab='Binom power, %', xlab='nAnimals', ylab='nTrials', colkey=F, ticktype='detailed', cex.axis=0.75, mar=c(5,0,0,0))

### INTER-OBSERVER AGREEMENT
### Section: Methods -> Coding

goffins_A_start <- c(51.71,63.51,69.15,72.79,101.115,125.04,138.22,233.445,244.315,269.835,276.810,292.41,311.514,320.554,335.344,337.894,348.754,357.299,381.744,409.149,421.484,425.254,439.849,454.319,460.099,461.059,487.902,512.158,514.563,537.598,549.703,575.518,591.268,869.624,138.09,151.95,163.965,182.88,204.165,225.325,227.725,254.715,20.698,24.468,26.238,27.808,30.993,40.598,47.828,122.849,131.449,156.839,166.341,173.286,193.861,258.861,282.196,283.281,290.806,113.086,203.866,254.802,262.992,297.652,299.677,432.222,436.777,511.882,516.122,559.907,680.997,691.117,696.822,708.267,710.987,714.227,719.382,760.507,788.357,816.232,348.71,352.59,377.4,606.335,663.915,778.75,780.2,954.075,967.5,968.71,971.82,973.105,992.395,1045.145,1046.795)

goffins_A_end <- c(52.67,67.11,71.17,79.9,106.105,127,139.05,242.725,248.695,274.285,280.73,319.564,330.714,336,754,355.584,379.334,385.144,420.779,424.124,428.324,440.529,458.239,461.019,471.034,494.792,519.993,543.138,552.093,580.718,595.643,880.193,139.53,162.42,172.015,184.55,218.73,225.895,253.225,255.625,24.458,26.188,27.688,28.698,33.003,40.748,48.538,129.529,132.849,165.501,168.231,191.896,197.141,259.491,283.266,287.971,291.316,118.496,207.416,258.382,264.492,299.062,300.857,435.752,437.707,516.102,521.242,564.027,684.697,695.807,696.782,710.987,712.197,714.457,730.412,766.237,789.167,820.172,347.545,352.57,353.09,380.6,573.52,609.555,664.925,783.825,806.425,955.705,968.1,970.48,972.39,981.545,996.69,1045.925,1048.615)

goffins_B_start <- c(51.78,63.86,69.24,74.43,101.22,126.47,139.05,233.8,244.34,269.51,277.94,294.24,312.23,320.65,336.31,337.95,349.9,357.47,382.26,409.27,421.5,425.1,439.85,453.37,460.23,461.5,488.45,516.24,517.13,538.93,549.06,575.94,591.85,871.33,138.26,153.68,164.675,182.91,204.325,225.74,227.79,259.38,20.695,24.54,26.26,27.7,30.355,40.55,47.83,123.645,131.46,156.805,166.365,173.3,193.83,259.21,282.29,283.28,289.28,113.946,197.726,257.433,262.925,297.605,300.305,432.38,436.625,515.31,516.402,561.18,681.3,693.619,696.009,708.794,711.244,713.614,721.63,759.315,788.63,816.45,348.77,352.58,377.81,606.59,663.85,779.26,796.47,955.5,967.67,968.67,971.84,973.21,992.46,1034.38,1046.77)

goffins_B_end <- c(52.65,66.96,70.37,79.96,106.64,127.07,139.28,243.02,249.09,271.65,281.66,310.24,319.57,330.64,336.64,355.5,379.49,386.26,420.92,424.13,428.37,440.51,459.44,461.21,470.97,494.92,517.12,539.73,551.24,580.67,596.55,880.7,138.91,162.495,172.125,184.73,218.745,226.27,253.38,264.52,24.515,26,27.67,28.44,32.965,40.74,50.93,129.715,132.82,165.515,168.315,192.39,197.07,259.42,283.07,288.33,291.57,118.496,199.956,258.253,263.645,299.035,300.775,435.79,437.765,515.92,521.212,563.35,684.27,695.999,696.789,710.824,712.694,714.564,730.45,766.325,789.17,820.13,349.31,352.89,353.32,380.74,606.72,609.46,665.05,783.3,808.37,955.74,967.89,970.45,972.33,981.44,996.57,1034.86,1048.27)


goffins_start <- data.frame(goffins_A_start,goffins_B_start)
goffins_end <- data.frame(goffins_A_end,goffins_B_end)

goffins_combined <- data.frame(goffins_A_start,goffins_A_end,goffins_B_start,goffins_B_end)

library("psy")
icc(goffins_combined)

#$icc.consistency
#[1] 0.9234895

#$icc.agreement
#[1] 0.9239712


### THE EFFECT OF CONDITION AND TASK ON THE SCORE IN THE TEST
### Results -> Section 3.1.

rm(list=ls())
options(max.print=1000000) 
goffins <- read.csv("XXX/SI 3 TEST_no_useless_proportions_Dirichlet.csv", header=TRUE, dec=",", sep=";", row.names=NULL)
goffins
str(goffins)

#FIGURE 3A
library(ggplot2)
graph<-ggplot(goffins,aes(x=condition, y=T_score))+geom_dotplot(binaxis = 'y', stackdir = 'center', binwidth=1/40)+scale_y_continuous(name="Score in the test", breaks=c(0,0.25,0.5,0.75,1),labels=c(0,0.25,0.5,0.75,1),limits=c(0,1.1))+scale_x_discrete(name="Condition", labels=c("control","no-conflict","conflict"))
df1<-data.frame(a=c(1,1:3,3),b=c(1.11,1.13,1.13,1.13,1.11))
df2<-data.frame(a=c(1,1,2,2),b=c(1.02,1.05,1.05,1.02))
graph+theme(text = element_text(size=17,colour="black"))


# FIGURE 3B
library(ggplot2)
graph<-ggplot(goffins,aes(x=task, y=T_score))+geom_dotplot(binaxis = 'y', stackdir = 'center', binwidth=1/40)+scale_y_continuous(name="Score in the test", breaks=c(0,0.25,0.5,0.75,1),labels=c(0,0.25,0.5,0.75,1),limits=c(0,1.1))+scale_x_discrete(name="Test", labels=c("hookset","screwset"))
df1<-data.frame(a=c(1,1:3,3),b=c(1.11,1.13,1.13,1.13,1.11))
df2<-data.frame(a=c(1,1,2,2),b=c(1.02,1.05,1.05,1.02))
graph+theme(text = element_text(size=17,colour="black"))

rm(list=ls())
options(max.print=1000000) 
goffins <- read.csv("/Users/lucs-kbw/Work Folders/Downloads//Goffin_trainingtime.csv", header=TRUE, dec=".", sep=";", row.names=NULL)
goffins
str(goffins)

#new
conflict<-subset(goffins, goffins$condition =="conflict")

library(coin)
wilcox.exact(goffins$T_score, goffins$POT_ratio)

goffins$task<- as.factor(goffins$task)

goffins$FOT_time<- as.numeric(goffins$FOT_time)
goffins$POT_time<- as.numeric(goffins$POT_time)

hook<-subset(goffins, goffins$task=="hookset")
screw<-subset(goffins, goffins$task=="screwset")


mean(hook$FOT_time)
sd(hook$FOT_time)
mean(screw$FOT_time)
sd(screw$FOT_time)

library(exactRankTests)
wilcox.exact(hook$FOT_time, screw$FOT_time)
wilcox.exact(hook$POT_time, screw$POT_time)


### THE ANALYSES OF INTERACTION TIMES
### 

### OBSERVED PROPORTIONS OF INTERACTIONS

rm(list=ls())
options(max.print=1000000) 
goffins <- read.csv("/XXX/SI 3 TEST_no_useless_proportions_Dirichlet.csv", header=TRUE, dec=",", sep=";", row.names=NULL)
goffins
str(goffins)
goffins_control<-subset(goffins, goffins$condition=="control")
goffins_noconflict<-subset(goffins, goffins$condition=="no-conflict")
goffins_conflict<-subset(goffins, goffins$condition=="conflict")


median(goffins_control$F_rel)
min(goffins_control$F_rel)
max(goffins_control$F_rel)

median(goffins_control$F_total)
min(goffins_control$F_total)
max(goffins_control$F_total)

median(goffins_control$rel_total)
min(goffins_control$rel_total)
max(goffins_control$rel_total)


median(goffins_control$F_irrel)
min(goffins_control$F_irrel)
max(goffins_control$F_irrel)


median(goffins_control$NF_irrel)
min(goffins_control$NF_irrel)
max(goffins_control$NF_irrel)


median(goffins_noconflict$F_rel)
min(goffins_noconflict$F_rel)
max(goffins_noconflict$F_rel)

median(goffins_noconflict$F_total)
min(goffins_noconflict$F_total)
max(goffins_noconflict$F_total)

median(goffins_noconflict$rel_total)
min(goffins_noconflict$rel_total)
max(goffins_noconflict$rel_total)


median(goffins_noconflict$F_irrel)
min(goffins_noconflict$F_irrel)
max(goffins_noconflict$F_irrel)


median(goffins_noconflict$NF_irrel)
min(goffins_noconflict$NF_irrel)
max(goffins_noconflict$NF_irrel)


median(goffins_conflict$F_rel)
min(goffins_conflict$F_rel)
max(goffins_conflict$F_rel)

median(goffins_conflict$F_total)
min(goffins_conflict$F_total)
max(goffins_conflict$F_total)

median(goffins_conflict$rel_total)
min(goffins_conflict$rel_total)
max(goffins_conflict$rel_total)


median(goffins_conflict$F_irrel)
min(goffins_conflict$F_irrel)
max(goffins_conflict$F_irrel)


median(goffins_conflict$NF_irrel)
min(goffins_conflict$NF_irrel)
max(goffins_conflict$NF_irrel)


goffins0<-subset(goffins, goffins$T_score==0)

goffins0_control<-subset(goffins0, goffins0$condition=="control")
goffins0_noconflict<-subset(goffins0, goffins0$condition=="no-conflict")
goffins0_conflict<-subset(goffins0, goffins0$condition=="conflict")


median(goffins0_control$F_irrel)
min(goffins0_control$F_irrel)
max(goffins0_control$F_irrel)

median(goffins0_control$NF_irrel)
min(goffins0_control$NF_irrel)
max(goffins0_control$NF_irrel)


median(goffins0_noconflict$F_rel)
min(goffins0_noconflict$F_rel)
max(goffins0_noconflict$F_rel)


median(goffins0_noconflict$F_irrel)
min(goffins0_noconflict$F_irrel)
max(goffins0_noconflict$F_irrel)


median(goffins0_noconflict$NF_irrel)
min(goffins0_noconflict$NF_irrel)
max(goffins0_noconflict$NF_irrel)


median(goffins0_conflict$F_rel)
min(goffins0_conflict$F_rel)
max(goffins0_conflict$F_rel)


median(goffins0_conflict$F_irrel)
min(goffins0_conflict$F_irrel)
max(goffins0_conflict$F_irrel)

median(goffins0_conflict$NF_rel)
min(goffins0_conflict$NF_rel)
max(goffins0_conflict$NF_rel)


median(goffins0_conflict$NF_irrel)
min(goffins0_conflict$NF_irrel)
max(goffins0_conflict$NF_irrel)

goffins1<-subset(goffins, goffins$T_score==1)

goffins1_control<-subset(goffins1, goffins1$condition=="control")
goffins1_noconflict<-subset(goffins1, goffins1$condition=="no-conflict")
goffins1_conflict<-subset(goffins1, goffins1$condition=="conflict")


mean(goffins1_control$F_irrel)
sd(goffins1_control$F_irrel)
mean(goffins1_control$NF_irrel)
sd(goffins1_control$NF_irrel)


median(goffins1_noconflict$F_rel)
min(goffins1_noconflict$F_rel)
max(goffins1_noconflict$F_rel)

median(goffins1_noconflict$NF_rel)
min(goffins1_noconflict$NF_rel)
max(goffins1_noconflict$NF_rel)


median(goffins1_noconflict$F_irrel)
min(goffins1_noconflict$F_irrel)
max(goffins1_noconflict$F_irrel)


median(goffins1_conflict$F_rel)
min(goffins1_conflict$F_rel)
max(goffins1_conflict$F_rel)

median(goffins1_conflict$NF_rel)
min(goffins1_conflict$NF_rel)
max(goffins1_conflict$NF_rel)


median(goffins1_conflict$F_irrel)
min(goffins1_conflict$F_irrel)
max(goffins1_conflict$F_irrel)


### THE EFFECT OF CONDITION AND TASK ON THE SCORE IN THE TEST
### Results -> XXX

rm(list=ls())
options(max.print=1000000) 
goffins <- read.csv("xxx/Quarters.csv", header=TRUE, dec=",", sep=";", row.names=NULL)
goffins
str(goffins)

goffins$Condition = factor(goffins$Condition, levels = c('control', 'no-conflict', 'conflict'))  
goffins$Quarter = factor(goffins$Quarter, levels = c('first', 'second', 'third','fourth'))

###########
### Barplots
###########

for (i in 1:nrow(goffins)) {
  goffins$Objectaction[i] = switch(as.character(goffins$Objectaction[i]),
                                   'F_rel' = 'Right tool, relevant components',     
                                   'F_irrel' = 'Right tool, irrelevant components',  
                                   'NF_rel' = 'Wrong tool, relevant components',      
                                   'NF_irrel' = 'Wrong tool, irrelevant components')}
goffins$Objectaction = factor(goffins$Objectaction, levels = c('Right tool, relevant components', 'Right tool, irrelevant components', 'Wrong tool, relevant components', 'Wrong tool, irrelevant components'))


ggplot(goffins,aes(x=Quarter,y=Proportion/17,fill=Objectaction))+geom_bar(stat="identity")+scale_fill_grey(start = 0.2, end = .9)


ggplot(goffins,aes(x=Quarter,y=Proportion,fill=Objectaction))+geom_bar(stat="identity")+facet_wrap(Task~Name,ncol=5)+scale_fill_grey(start = 0.2, end = .9)+theme_bw()+theme(legend.position="bottom")


ggplot(goffins,aes(x=Quarter,y=Proportion,fill=Objectaction))+geom_bar(stat="identity")+facet_wrap(Condition~Name)+scale_fill_grey(start = 0.2, end = .9)


g<-ddply(goffins,"Name",transform,Percent=Proportion/sum(Proportion)*100)
ggplot(g,aes(x=Condition,y=Proportion,fill=Action))+geom_bar(stat="identity")+facet_wrap(Condition~Task)


###Supplementary Figure 4

rm(list=ls())
options(max.print=1000000) 
goffins <- read.csv("/Users/lucs-kbw/Work Folders/Downloads/SI_3_Apes_quarters.csv", header=TRUE, dec=",", sep=";", row.names=NULL)
goffins
str(goffins)

goffins$Condition = factor(goffins$Condition, levels = c('control', 'noconflict', 'conflict'))  
goffins$Quarter = factor(goffins$Quarter, levels = c('first', 'second', 'third','fourth'))


###########
### Barplots
###########

for (i in 1:nrow(goffins)) {
  goffins$Action[i] = switch(as.character(goffins$Action[i]),
                                   'F_rel' = 'Right tool, relevant components',     
                                   'F_irrel' = 'Right tool, irrelevant components',  
                                   'NF_rel' = 'Wrong tool, relevant components',      
                                   'NF_irrel' = 'Wrong tool, irrelevant components')}
goffins$Action = factor(goffins$Action, levels = c('Right tool, relevant components', 'Right tool, irrelevant components', 'Wrong tool, relevant components', 'Wrong tool, irrelevant components'))


ggplot(goffins,aes(x=Quarter,y=Proportion/17,fill=Objectaction))+geom_bar(stat="identity")+scale_fill_grey(start = 0.2, end = .9)


ggplot(goffins,aes(x=Quarter,y=Proportion,fill=Objectaction))+geom_bar(stat="identity")+facet_wrap(Task~Name,ncol=5)+scale_fill_grey(start = 0.2, end = .9)+theme_bw()+theme(legend.position="bottom")


ggplot(goffins,aes(x=Quarter,y=Proportion,fill=Action))+geom_bar(stat="identity")+facet_wrap(Condition~Name)+scale_fill_grey(start = 0.2, end = .9)


g<-ddply(goffins,"Name",transform,Percent=Proportion/sum(Proportion)*100)
ggplot(g,aes(x=Condition,y=Proportion,fill=Action))+geom_bar(stat="identity")+facet_wrap(Condition~Task)
