# Supplementary material for: Goffin's Cockatoos (Cacatua goffiniana) Can Solve a Novel Problem After Conflicting Past Experiences
Source: Front Psychol. 2021 Jun 29;12:694719. doi: 10.3389/fpsyg.2021.694719 (PMC8275924; doi:10.3389/fpsyg.2021.694719)
Supplement: Supplementary file 4 [file Data_Sheet_4.zip]

Archive with 6 entries (6 files):
- Goffins_Datasets_Supplementary Information 4/Goffin_trainingtime.csv
- Goffins_Datasets_Supplementary Information 4/SI 3 Apes.csv
- Goffins_Datasets_Supplementary Information 4/SI 3 New Dataset.csv
- Goffins_Datasets_Supplementary Information 4/SI 3 TEST_no_useless_proportions.csv
- Goffins_Datasets_Supplementary Information 4/SI 3 TEST_no_useless_proportions_Dirichlet.csv
- Goffins_Datasets_Supplementary Information 4/SI_3_Apes_quarters.csv
