# Supplementary material for: Goffin's Cockatoos (Cacatua goffiniana) Can Solve a Novel Problem After Conflicting Past Experiences
Source: Front Psychol. 2021 Jun 29;12:694719. doi: 10.3389/fpsyg.2021.694719 (PMC8275924; doi:10.3389/fpsyg.2021.694719)
Supplement: Supplementary file 4 [file Data_Sheet_4.zip › Goffins_Datasets_Supplementary Information 4/Goffin_trainingtime.csv]

name	task	condition	T_score	FOT_time	POT_time	FOT_ratio	POT_ratio
Dolittle	hookset	conflict	0	3341	2958	0.5304	0.4696
Dolittle	screwset	conflict	1	9508	3536	0.7289	0.2711
Figaro	hookset	no-conflict	1	1963	0	1	0
Figaro	screwset	conflict	1	2308	932	0.7123	0.2877
Fini	hookset	control	0	0	0	0	0
Fini	screwset	no-conflict	1	1401	0	1	0
Kiwi	hookset	conflict	0	2509	1784	0.5844	0.4156
Kiwi	screwset	control	0	0	0	0	0
Muppet	hookset	no-conflict	0	2694	0	1	0
Muppet	screwset	control	0	0	0	0	0
Heidi	hookset	conflict	0	3438	9867	0.2584	0.7416
Heidi	screwset	control	0	0	0	0	0
Mayday	hookset	no-conflict	0	3238	0	1	0
Zozo	hookset	control	0	0	0	0	0
Zozo	screwset	no-conflict	0	4940	0	1	0
Muki	hookset	no-conflict	0	2032	0	1	0
Muki	screwset	control	0	0	0	0	0
Pipin	screwset	no-conflict	1	9748	0	1	0
Konrad	hookset	control	0	0	0	0	0
