# Supplementary material for: Goffin's Cockatoos (Cacatua goffiniana) Can Solve a Novel Problem After Conflicting Past Experiences
Source: Front Psychol. 2021 Jun 29;12:694719. doi: 10.3389/fpsyg.2021.694719 (PMC8275924; doi:10.3389/fpsyg.2021.694719)
Supplement: Supplementary file 4 [file Data_Sheet_4.zip › Goffins_Datasets_Supplementary Information 4/SI 3 New Dataset.csv]

Name	Task	Condition	T_score	Action	Proportion
Dolittle	hookset	conflict	0	F_rel	0,049
Dolittle	hookset	conflict	0	F_irrel	0,951
Dolittle	hookset	conflict	0	NF_rel	0
Dolittle	hookset	conflict	0	NF_irrel	0
Dolittle	screwset	conflict	1	F_rel	0,452
Dolittle	screwset	conflict	1	F_irrel	0,2
Dolittle	screwset	conflict	1	NF_rel	0,073
Dolittle	screwset	conflict	1	NF_irrel	0,275
Figaro	hookset	no-conflict	1	F_rel	0,584
Figaro	hookset	no-conflict	1	F_irrel	0,416
Figaro	hookset	no-conflict	1	NF_rel	0
Figaro	hookset	no-conflict	1	NF_irrel	0
Figaro	screwset	conflict	1	F_rel	0,207
Figaro	screwset	conflict	1	F_irrel	0,151
Figaro	screwset	conflict	1	NF_rel	0,381
Figaro	screwset	conflict	1	NF_irrel	0,261
Fini	hookset	control	0	F_rel	0,475
Fini	hookset	control	0	F_irrel	0,146
Fini	hookset	control	0	NF_rel	0,379
Fini	hookset	control	0	NF_irrel	0
Fini	screwset	no-conflict	1	F_rel	0,067
Fini	screwset	no-conflict	1	F_irrel	0,014
Fini	screwset	no-conflict	1	NF_rel	0,675
Fini	screwset	no-conflict	1	NF_irrel	0,244
Kiwi	hookset	conflict	0	F_rel	0,863
Kiwi	hookset	conflict	0	F_irrel	0,025
Kiwi	hookset	conflict	0	NF_rel	0,112
Kiwi	hookset	conflict	0	NF_irrel	0
Kiwi	screwset	control	0	F_rel	0,002
Kiwi	screwset	control	0	F_irrel	0,888
Kiwi	screwset	control	0	NF_rel	0
Kiwi	screwset	control	0	NF_irrel	0,11
Muppet	hookset	no-conflict	0	F_rel	0,018
Muppet	hookset	no-conflict	0	F_irrel	0,732
Muppet	hookset	no-conflict	0	NF_rel	0,026
Muppet	hookset	no-conflict	0	NF_irrel	0,224
Heidi	hookset	conflict	0	F_rel	0,075
Heidi	hookset	conflict	0	F_irrel	0,697
Heidi	hookset	conflict	0	NF_rel	0,018
Heidi	hookset	conflict	0	NF_irrel	0,21
Heidi	screwset	control	0	F_rel	0
Heidi	screwset	control	0	F_irrel	0
Heidi	screwset	control	0	NF_rel	0,444
Heidi	screwset	control	0	NF_irrel	0,556
Mayday	hookset	no-conflict	0	F_rel	0,051
Mayday	hookset	no-conflict	0	F_irrel	0,221
Mayday	hookset	no-conflict	0	NF_rel	0,112
Mayday	hookset	no-conflict	0	NF_irrel	0,605
Zozo	hookset	control	0	F_rel	0
Zozo	hookset	control	0	F_irrel	0
Zozo	hookset	control	0	NF_rel	0,098
Zozo	hookset	control	0	NF_irrel	0,902
Zozo	screwset	no-conflict	0	F_rel	0
Zozo	screwset	no-conflict	0	F_irrel	0,939
Zozo	screwset	no-conflict	0	NF_rel	0
Zozo	screwset	no-conflict	0	NF_irrel	0,061
Muki	hookset	no-conflict	0	F_rel	0,666
Muki	hookset	no-conflict	0	F_irrel	0,334
Muki	hookset	no-conflict	0	NF_rel	0
Muki	hookset	no-conflict	0	NF_irrel	0
Pipin	screwset	no-conflict	1	F_rel	0,406
Pipin	screwset	no-conflict	1	F_irrel	0,568
Pipin	screwset	no-conflict	1	NF_rel	0
Pipin	screwset	no-conflict	1	NF_irrel	0,026
Konrad	hookset	control	0	F_rel	0
Konrad	hookset	control	0	F_irrel	0
Konrad	hookset	control	0	NF_rel	0,172
Konrad	hookset	control	0	NF_irrel	0,829
Dolittle	hookset	conflict	0	F_rel_1	0
Dolittle	hookset	conflict	0	F_irrel_1	1
Dolittle	hookset	conflict	0	NF_rel_1	0
Dolittle	hookset	conflict	0	NF_irrel_1	0
Dolittle	screwset	conflict	1	F_rel_1	0,114
Dolittle	screwset	conflict	1	F_irrel_1	0,19
Dolittle	screwset	conflict	1	NF_rel_1	0,146
Dolittle	screwset	conflict	1	NF_irrel_1	0,551
Figaro	hookset	no-conflict	1	F_rel_1	0,204
Figaro	hookset	no-conflict	1	F_irrel_1	0,796
Figaro	hookset	no-conflict	1	NF_rel_1	0
Figaro	hookset	no-conflict	1	NF_irrel_1	0
Figaro	screwset	conflict	1	F_rel_1	0,019
Figaro	screwset	conflict	1	F_irrel_1	0,236
Figaro	screwset	conflict	1	NF_rel_1	0,259
Figaro	screwset	conflict	1	NF_irrel_1	0,487
Fini	hookset	control	0	F_rel_1	0
Fini	hookset	control	0	F_irrel_1	0,241
Fini	hookset	control	0	NF_rel_1	0,759
Fini	hookset	control	0	NF_irrel_1	0
Fini	screwset	no-conflict	1	F_rel_1	0
Fini	screwset	no-conflict	1	F_irrel_1	0
Fini	screwset	no-conflict	1	NF_rel_1	0,703
Fini	screwset	no-conflict	1	NF_irrel_1	0,297
Kiwi	hookset	conflict	0	F_rel_1	0,883
Kiwi	hookset	conflict	0	F_irrel_1	0,036
Kiwi	hookset	conflict	0	NF_rel_1	0,08
Kiwi	hookset	conflict	0	NF_irrel_1	0
Kiwi	screwset	control	0	F_rel_1	0,005
Kiwi	screwset	control	0	F_irrel_1	0,776
Kiwi	screwset	control	0	NF_rel_1	0
Kiwi	screwset	control	0	NF_irrel_1	0,22
Muppet	hookset	no-conflict	0	F_rel_1	0,02
Muppet	hookset	no-conflict	0	F_irrel_1	0,48
Muppet	hookset	no-conflict	0	NF_rel_1	0,05
Muppet	hookset	no-conflict	0	NF_irrel_1	0,45
Heidi	hookset	conflict	0	F_rel_1	0,031
Heidi	hookset	conflict	0	F_irrel_1	0,68
Heidi	hookset	conflict	0	NF_rel_1	0
Heidi	hookset	conflict	0	NF_irrel_1	0,29
Heidi	screwset	control	0	F_rel_1	0
Heidi	screwset	control	0	F_irrel_1	0
Heidi	screwset	control	0	NF_rel_1	0,392
Heidi	screwset	control	0	NF_irrel_1	0,608
Mayday	hookset	no-conflict	0	F_rel_1	0,019
Mayday	hookset	no-conflict	0	F_irrel_1	0,333
Mayday	hookset	no-conflict	0	NF_rel_1	0,14
Mayday	hookset	no-conflict	0	NF_irrel_1	0,486
Zozo	hookset	control	0	F_rel_1	0
Zozo	hookset	control	0	F_irrel_1	0
Zozo	hookset	control	0	NF_rel_1	0,06
Zozo	hookset	control	0	NF_irrel_1	0,94
Zozo	screwset	no-conflict	0	F_rel_1	0
Zozo	screwset	no-conflict	0	F_irrel_1	0,879
Zozo	screwset	no-conflict	0	NF_rel_1	0
Zozo	screwset	no-conflict	0	NF_irrel_1	0,121
Muki	hookset	no-conflict	0	F_rel_1	0,742
Muki	hookset	no-conflict	0	F_irrel_1	0,258
Muki	hookset	no-conflict	0	NF_rel_1	0
Muki	hookset	no-conflict	0	NF_irrel_1	0
Pipin	screwset	no-conflict	1	F_rel_1	0,307
Pipin	screwset	no-conflict	1	F_irrel_1	0,693
Pipin	screwset	no-conflict	1	NF_rel_1	0
Pipin	screwset	no-conflict	1	NF_irrel_1	0
Konrad	hookset	control	0	F_rel_1	0
Konrad	hookset	control	0	F_irrel_1	0
Konrad	hookset	control	0	NF_rel_1	0
Konrad	hookset	control	0	NF_irrel_1	1
Dolittle	hookset	conflict	0	F_rel_2	0,098
Dolittle	hookset	conflict	0	F_irrel_2	0,902
Dolittle	hookset	conflict	0	NF_rel_2	0
Dolittle	hookset	conflict	0	NF_irrel_2	0
Dolittle	screwset	conflict	1	F_rel_2	0,791
Dolittle	screwset	conflict	1	F_irrel_2	0,209
Dolittle	screwset	conflict	1	NF_rel_2	0
Dolittle	screwset	conflict	1	NF_irrel_2	0
Figaro	hookset	no-conflict	1	F_rel_2	0,964
Figaro	hookset	no-conflict	1	F_irrel_2	0,036
Figaro	hookset	no-conflict	1	NF_rel_2	0
Figaro	hookset	no-conflict	1	NF_irrel_2	0
Figaro	screwset	conflict	1	F_rel_2	0,395
Figaro	screwset	conflict	1	F_irrel_2	0,066
Figaro	screwset	conflict	1	NF_rel_2	0,504
Figaro	screwset	conflict	1	NF_irrel_2	0,035
Fini	hookset	control	0	F_rel_2	0,95
Fini	hookset	control	0	F_irrel_2	0,05
Fini	hookset	control	0	NF_rel_2	0
Fini	hookset	control	0	NF_irrel_2	0
Fini	screwset	no-conflict	1	F_rel_2	0,133
Fini	screwset	no-conflict	1	F_irrel_2	0,028
Fini	screwset	no-conflict	1	NF_rel_2	0,647
Fini	screwset	no-conflict	1	NF_irrel_2	0,192
Kiwi	hookset	conflict	0	F_rel_2	0,842
Kiwi	hookset	conflict	0	F_irrel_2	0,013
Kiwi	hookset	conflict	0	NF_rel_2	0,145
Kiwi	hookset	conflict	0	NF_irrel_2	0
Kiwi	screwset	control	0	F_rel_2	0
Kiwi	screwset	control	0	F_irrel_2	1
Kiwi	screwset	control	0	NF_rel_2	0
Kiwi	screwset	control	0	NF_irrel_2	0
Muppet	hookset	no-conflict	0	F_rel_2	0,016
Muppet	hookset	no-conflict	0	F_irrel_2	0,984
Muppet	hookset	no-conflict	0	NF_rel_2	0
Muppet	hookset	no-conflict	0	NF_irrel_2	0
Heidi	hookset	conflict	0	F_rel_2	0,119
Heidi	hookset	conflict	0	F_irrel_2	0,715
Heidi	hookset	conflict	0	NF_rel_2	0,037
Heidi	hookset	conflict	0	NF_irrel_2	0,129
Heidi	screwset	control	0	F_rel_2	0
Heidi	screwset	control	0	F_irrel_2	0
Heidi	screwset	control	0	NF_rel_2	0,497
Heidi	screwset	control	0	NF_irrel_2	0,503
Mayday	hookset	no-conflict	0	F_rel_2	0,084
Mayday	hookset	no-conflict	0	F_irrel_2	0,109
Mayday	hookset	no-conflict	0	NF_rel_2	0,084
Mayday	hookset	no-conflict	0	NF_irrel_2	0,723
Zozo	hookset	control	0	F_rel_2	0
Zozo	hookset	control	0	F_irrel_2	0
Zozo	hookset	control	0	NF_rel_2	0,137
Zozo	hookset	control	0	NF_irrel_2	0,863
Zozo	screwset	no-conflict	0	F_rel_2	0
Zozo	screwset	no-conflict	0	F_irrel_2	1
Zozo	screwset	no-conflict	0	NF_rel_2	0
Zozo	screwset	no-conflict	0	NF_irrel_2	0
Muki	hookset	no-conflict	0	F_rel_2	0,591
Muki	hookset	no-conflict	0	F_irrel_2	0,409
Muki	hookset	no-conflict	0	NF_rel_2	0
Muki	hookset	no-conflict	0	NF_irrel_2	0
Pipin	screwset	no-conflict	1	F_rel_2	0,505
Pipin	screwset	no-conflict	1	F_irrel_2	0,444
Pipin	screwset	no-conflict	1	NF_rel_2	0
Pipin	screwset	no-conflict	1	NF_irrel_2	0,052
Konrad	hookset	control	0	F_rel_2	0
Konrad	hookset	control	0	F_irrel_2	0
Konrad	hookset	control	0	NF_rel_2	0,343
Konrad	hookset	control	0	NF_irrel_2	0,657
Dolittle	hookset	conflict	0	F_rel_1st	0
Dolittle	hookset	conflict	0	F_irrel_1st	1
Dolittle	hookset	conflict	0	NF_rel_1st	0
Dolittle	hookset	conflict	0	NF_irrel_1st	0
Dolittle	screwset	conflict	1	F_rel_1st	0
Dolittle	screwset	conflict	1	F_irrel_1st	0,329
Dolittle	screwset	conflict	1	NF_rel_1st	0,2
Dolittle	screwset	conflict	1	NF_irrel_1st	0,471
Figaro	hookset	no-conflict	1	F_rel_1st	0,325
Figaro	hookset	no-conflict	1	F_irrel_1st	0,675
Figaro	hookset	no-conflict	1	NF_rel_1st	0
Figaro	hookset	no-conflict	1	NF_irrel_1st	0
Figaro	screwset	conflict	1	F_rel_1st	0
Figaro	screwset	conflict	1	F_irrel_1st	0,452
Figaro	screwset	conflict	1	NF_rel_1st	0
Figaro	screwset	conflict	1	NF_irrel_1st	0,548
Fini	hookset	control	0	F_rel_1st	0
Fini	hookset	control	0	F_irrel_1st	0
Fini	hookset	control	0	NF_rel_1st	1
Fini	hookset	control	0	NF_irrel_1st	0
Fini	screwset	no-conflict	1	F_rel_1st	0
Fini	screwset	no-conflict	1	F_irrel_1st	0
Fini	screwset	no-conflict	1	NF_rel_1st	1
Fini	screwset	no-conflict	1	NF_irrel_1st	0
Kiwi	hookset	conflict	0	F_rel_1st	0,948
Kiwi	hookset	conflict	0	F_irrel_1st	0,04
Kiwi	hookset	conflict	0	NF_rel_1st	0,012
Kiwi	hookset	conflict	0	NF_irrel_1st	0
Kiwi	screwset	control	0	F_rel_1st	0,009
Kiwi	screwset	control	0	F_irrel_1st	0,551
Kiwi	screwset	control	0	NF_rel_1st	0
Kiwi	screwset	control	0	NF_irrel_1st	0,439
Muppet	hookset	no-conflict	0	F_rel_1st	0,041
Muppet	hookset	no-conflict	0	F_irrel_1st	0,959
Muppet	hookset	no-conflict	0	NF_rel_1st	0
Muppet	hookset	no-conflict	0	NF_irrel_1st	0
Heidi	hookset	conflict	0	F_rel_1st	0,014
Heidi	hookset	conflict	0	F_irrel_1st	0,407
Heidi	hookset	conflict	0	NF_rel_1st	0
Heidi	hookset	conflict	0	NF_irrel_1st	0,579
Heidi	screwset	control	0	F_rel_1st	0
Heidi	screwset	control	0	F_irrel_1st	0
Heidi	screwset	control	0	NF_rel_1st	0,465
Heidi	screwset	control	0	NF_irrel_1st	0,535
Mayday	hookset	no-conflict	0	F_rel_1st	0,038
Mayday	hookset	no-conflict	0	F_irrel_1st	0,313
Mayday	hookset	no-conflict	0	NF_rel_1st	0,062
Mayday	hookset	no-conflict	0	NF_irrel_1st	0,587
Zozo	hookset	control	0	F_rel_1st	0
Zozo	hookset	control	0	F_irrel_1st	0
Zozo	hookset	control	0	NF_rel_1st	0,056
Zozo	hookset	control	0	NF_irrel_1st	0,944
Zozo	screwset	no-conflict	0	F_rel_1st	0
Zozo	screwset	no-conflict	0	F_irrel_1st	0,909
Zozo	screwset	no-conflict	0	NF_rel_1st	0
Zozo	screwset	no-conflict	0	NF_irrel_1st	0,09
Muki	hookset	no-conflict	0	F_rel_1st	1
Muki	hookset	no-conflict	0	F_irrel_1st	0
Muki	hookset	no-conflict	0	NF_rel_1st	0
Muki	hookset	no-conflict	0	NF_irrel_1st	0
Pipin	screwset	no-conflict	1	F_rel_1st	0
Pipin	screwset	no-conflict	1	F_irrel_1st	1
Pipin	screwset	no-conflict	1	NF_rel_1st	0
Pipin	screwset	no-conflict	1	NF_irrel_1st	0
Konrad	hookset	control	0	F_rel_1st	0
Konrad	hookset	control	0	F_irrel_1st	0
Konrad	hookset	control	0	NF_rel_1st	0
Konrad	hookset	control	0	NF_irrel_1st	1
Dolittle	hookset	conflict	0	F_rel_2nd	0
Dolittle	hookset	conflict	0	F_irrel_2nd	1
Dolittle	hookset	conflict	0	NF_rel_2nd	0
Dolittle	hookset	conflict	0	NF_irrel_2nd	0
Dolittle	screwset	conflict	1	F_rel_2nd	0,223
Dolittle	screwset	conflict	1	F_irrel_2nd	0,051
Dolittle	screwset	conflict	1	NF_rel_2nd	0,092
Dolittle	screwset	conflict	1	NF_irrel_2nd	0,629
Figaro	hookset	no-conflict	1	F_rel_2nd	0,082
Figaro	hookset	no-conflict	1	F_irrel_2nd	0,918
Figaro	hookset	no-conflict	1	NF_rel_2nd	0
Figaro	hookset	no-conflict	1	NF_irrel_2nd	0
Figaro	screwset	conflict	1	F_rel_2nd	0,038
Figaro	screwset	conflict	1	F_irrel_2nd	0,019
Figaro	screwset	conflict	1	NF_rel_2nd	0,517
Figaro	screwset	conflict	1	NF_irrel_2nd	0,426
Fini	hookset	control	0	F_rel_2nd	0
Fini	hookset	control	0	F_irrel_2nd	0,482
Fini	hookset	control	0	NF_rel_2nd	0,518
Fini	hookset	control	0	NF_irrel_2nd	0
Fini	screwset	no-conflict	1	F_rel_2nd	0
Fini	screwset	no-conflict	1	F_irrel_2nd	0
Fini	screwset	no-conflict	1	NF_rel_2nd	0,407
Fini	screwset	no-conflict	1	NF_irrel_2nd	0,593
Kiwi	hookset	conflict	0	F_rel_2nd	0,819
Kiwi	hookset	conflict	0	F_irrel_2nd	0,031
Kiwi	hookset	conflict	0	NF_rel_2nd	0,15
Kiwi	hookset	conflict	0	NF_irrel_2nd	0
Kiwi	screwset	control	0	F_rel_2nd	0
Kiwi	screwset	control	0	F_irrel_2nd	1
Kiwi	screwset	control	0	NF_rel_2nd	0
Kiwi	screwset	control	0	NF_irrel_2nd	0
Muppet	hookset	no-conflict	0	F_rel_2nd	0
Muppet	hookset	no-conflict	0	F_irrel_2nd	0,001
Muppet	hookset	no-conflict	0	NF_rel_2nd	0,103
Muppet	hookset	no-conflict	0	NF_irrel_2nd	0,896
Heidi	hookset	conflict	0	F_rel_2nd	0,047
Heidi	hookset	conflict	0	F_irrel_2nd	0,953
Heidi	hookset	conflict	0	NF_rel_2nd	0
Heidi	hookset	conflict	0	NF_irrel_2nd	0
Heidi	screwset	control	0	F_rel_2nd	0
Heidi	screwset	control	0	F_irrel_2nd	0
Heidi	screwset	control	0	NF_rel_2nd	0,32
Heidi	screwset	control	0	NF_irrel_2nd	0,68
Mayday	hookset	no-conflict	0	F_rel_2nd	0
Mayday	hookset	no-conflict	0	F_irrel_2nd	0,354
Mayday	hookset	no-conflict	0	NF_rel_2nd	0,218
Mayday	hookset	no-conflict	0	NF_irrel_2nd	0,385
Zozo	hookset	control	0	F_rel_2nd	0
Zozo	hookset	control	0	F_irrel_2nd	0
Zozo	hookset	control	0	NF_rel_2nd	0,062
Zozo	hookset	control	0	NF_irrel_2nd	0,938
Zozo	screwset	no-conflict	0	F_rel_2nd	0
Zozo	screwset	no-conflict	0	F_irrel_2nd	0,848
Zozo	screwset	no-conflict	0	NF_rel_2nd	0
Zozo	screwset	no-conflict	0	NF_irrel_2nd	0,152
Muki	hookset	no-conflict	0	F_rel_2nd	0,484
Muki	hookset	no-conflict	0	F_irrel_2nd	0,516
Muki	hookset	no-conflict	0	NF_rel_2nd	0
Muki	hookset	no-conflict	0	NF_irrel_2nd	0
Pipin	screwset	no-conflict	1	F_rel_2nd	0,614
Pipin	screwset	no-conflict	1	F_irrel_2nd	0,386
Pipin	screwset	no-conflict	1	NF_rel_2nd	0
Pipin	screwset	no-conflict	1	NF_irrel_2nd	0
Konrad	hookset	control	0	F_rel_2nd	0
Konrad	hookset	control	0	F_irrel_2nd	0
Konrad	hookset	control	0	NF_rel_2nd	0
Konrad	hookset	control	0	NF_irrel_2nd	1
Dolittle	hookset	conflict	0	F_rel_3rd	0,038
Dolittle	hookset	conflict	0	F_irrel_3rd	0,962
Dolittle	hookset	conflict	0	NF_rel_3rd	0
Dolittle	hookset	conflict	0	NF_irrel_3rd	0
Dolittle	screwset	conflict	1	F_rel_3rd	0,62
Dolittle	screwset	conflict	1	F_irrel_3rd	0,38
Dolittle	screwset	conflict	1	NF_rel_3rd	0
Dolittle	screwset	conflict	1	NF_irrel_3rd	0
Figaro	hookset	no-conflict	1	F_rel_3rd	0,929
Figaro	hookset	no-conflict	1	F_irrel_3rd	0,071
Figaro	hookset	no-conflict	1	NF_rel_3rd	0
Figaro	hookset	no-conflict	1	NF_irrel_3rd	0
Figaro	screwset	conflict	1	F_rel_3rd	0
Figaro	screwset	conflict	1	F_irrel_3rd	0
Figaro	screwset	conflict	1	NF_rel_3rd	1
Figaro	screwset	conflict	1	NF_irrel_3rd	0
Fini	hookset	control	0	F_rel_3rd	0,9
Fini	hookset	control	0	F_irrel_3rd	0,1
Fini	hookset	control	0	NF_rel_3rd	0
Fini	hookset	control	0	NF_irrel_3rd	0
Fini	screwset	no-conflict	1	F_rel_3rd	0
Fini	screwset	no-conflict	1	F_irrel_3rd	0
Fini	screwset	no-conflict	1	NF_rel_3rd	0,616
Fini	screwset	no-conflict	1	NF_irrel_3rd	0,384
Kiwi	hookset	conflict	0	F_rel_3rd	0,974
Kiwi	hookset	conflict	0	F_irrel_3rd	0,026
Kiwi	hookset	conflict	0	NF_rel_3rd	0
Kiwi	hookset	conflict	0	NF_irrel_3rd	0
Kiwi	screwset	control	0	F_rel_3rd	0
Kiwi	screwset	control	0	F_irrel_3rd	1
Kiwi	screwset	control	0	NF_rel_3rd	0
Kiwi	screwset	control	0	NF_irrel_3rd	0
Muppet	hookset	no-conflict	0	F_rel_3rd	0
Muppet	hookset	no-conflict	0	F_irrel_3rd	1
Muppet	hookset	no-conflict	0	NF_rel_3rd	0
Muppet	hookset	no-conflict	0	NF_irrel_3rd	0
Heidi	hookset	conflict	0	F_rel_3rd	0,207
Heidi	hookset	conflict	0	F_irrel_3rd	0,554
Heidi	hookset	conflict	0	NF_rel_3rd	0,074
Heidi	hookset	conflict	0	NF_irrel_3rd	0,165
Heidi	screwset	control	0	F_rel_3rd	0
Heidi	screwset	control	0	F_irrel_3rd	0
Heidi	screwset	control	0	NF_rel_3rd	0,522
Heidi	screwset	control	0	NF_irrel_3rd	0,478
Mayday	hookset	no-conflict	0	F_rel_3rd	0
Mayday	hookset	no-conflict	0	F_irrel_3rd	0
Mayday	hookset	no-conflict	0	NF_rel_3rd	0,119
Mayday	hookset	no-conflict	0	NF_irrel_3rd	0,881
Zozo	hookset	control	0	F_rel_3rd	0
Zozo	hookset	control	0	F_irrel_3rd	0
Zozo	hookset	control	0	NF_rel_3rd	0,221
Zozo	hookset	control	0	NF_irrel_3rd	0,779
Zozo	screwset	no-conflict	0	F_rel_3rd	0
Zozo	screwset	no-conflict	0	F_irrel_3rd	1
Zozo	screwset	no-conflict	0	NF_rel_3rd	0
Zozo	screwset	no-conflict	0	NF_irrel_3rd	0
Muki	hookset	no-conflict	0	F_rel_3rd	0,463
Muki	hookset	no-conflict	0	F_irrel_3rd	0,537
Muki	hookset	no-conflict	0	NF_rel_3rd	0
Muki	hookset	no-conflict	0	NF_irrel_3rd	0
Pipin	screwset	no-conflict	1	F_rel_3rd	0,05
Pipin	screwset	no-conflict	1	F_irrel_3rd	0,846
Pipin	screwset	no-conflict	1	NF_rel_3rd	0
Pipin	screwset	no-conflict	1	NF_irrel_3rd	0,104
Konrad	hookset	control	0	F_rel_3rd	0
Konrad	hookset	control	0	F_irrel_3rd	0
Konrad	hookset	control	0	NF_rel_3rd	0
Konrad	hookset	control	0	NF_irrel_3rd	1
Dolittle	hookset	conflict	0	F_rel_4th	0,157
Dolittle	hookset	conflict	0	F_irrel_4th	0,843
Dolittle	hookset	conflict	0	NF_rel_4th	0
Dolittle	hookset	conflict	0	NF_irrel_4th	0
Dolittle	screwset	conflict	1	F_rel_4th	0,961
Dolittle	screwset	conflict	1	F_irrel_4th	0,039
Dolittle	screwset	conflict	1	NF_rel_4th	0
Dolittle	screwset	conflict	1	NF_irrel_4th	0
Figaro	hookset	no-conflict	1	F_rel_4th	1
Figaro	hookset	no-conflict	1	F_irrel_4th	0
Figaro	hookset	no-conflict	1	NF_rel_4th	0
Figaro	hookset	no-conflict	1	NF_irrel_4th	0
Figaro	screwset	conflict	1	F_rel_4th	0,79
Figaro	screwset	conflict	1	F_irrel_4th	0,132
Figaro	screwset	conflict	1	NF_rel_4th	0,008
Figaro	screwset	conflict	1	NF_irrel_4th	0,071
Fini	hookset	control	0	F_rel_4th	1
Fini	hookset	control	0	F_irrel_4th	0
Fini	hookset	control	0	NF_rel_4th	0
Fini	hookset	control	0	NF_irrel_4th	0
Fini	screwset	no-conflict	1	F_rel_4th	0,266
Fini	screwset	no-conflict	1	F_irrel_4th	0,057
Fini	screwset	no-conflict	1	NF_rel_4th	0,678
Fini	screwset	no-conflict	1	NF_irrel_4th	0
Kiwi	hookset	conflict	0	F_rel_4th	0,71
Kiwi	hookset	conflict	0	F_irrel_4th	0
Kiwi	hookset	conflict	0	NF_rel_4th	0,29
Kiwi	hookset	conflict	0	NF_irrel_4th	0
Kiwi	screwset	control	0	F_rel_4th	0
Kiwi	screwset	control	0	F_irrel_4th	1
Kiwi	screwset	control	0	NF_rel_4th	0
Kiwi	screwset	control	0	NF_irrel_4th	0
Muppet	hookset	no-conflict	0	F_rel_4th	0,032
Muppet	hookset	no-conflict	0	F_irrel_4th	0,968
Muppet	hookset	no-conflict	0	NF_rel_4th	0
Muppet	hookset	no-conflict	0	NF_irrel_4th	0
Heidi	hookset	conflict	0	F_rel_4th	0,031
Heidi	hookset	conflict	0	F_irrel_4th	0,876
Heidi	hookset	conflict	0	NF_rel_4th	0
Heidi	hookset	conflict	0	NF_irrel_4th	0,093
Heidi	screwset	control	0	F_rel_4th	0
Heidi	screwset	control	0	F_irrel_4th	0
Heidi	screwset	control	0	NF_rel_4th	0,471
Heidi	screwset	control	0	NF_irrel_4th	0,529
Mayday	hookset	no-conflict	0	F_rel_4th	0,168
Mayday	hookset	no-conflict	0	F_irrel_4th	0,218
Mayday	hookset	no-conflict	0	NF_rel_4th	0,049
Mayday	hookset	no-conflict	0	NF_irrel_4th	0,565
Zozo	hookset	control	0	F_rel_4th	0
Zozo	hookset	control	0	F_irrel_4th	0
Zozo	hookset	control	0	NF_rel_4th	0,052
Zozo	hookset	control	0	NF_irrel_4th	0,948
Zozo	screwset	no-conflict	0	F_rel_4th	0
Zozo	screwset	no-conflict	0	F_irrel_4th	1
Zozo	screwset	no-conflict	0	NF_rel_4th	0
Zozo	screwset	no-conflict	0	NF_irrel_4th	0
Muki	hookset	no-conflict	0	F_rel_4th	0,719
Muki	hookset	no-conflict	0	F_irrel_4th	0,281
Muki	hookset	no-conflict	0	NF_rel_4th	0
Muki	hookset	no-conflict	0	NF_irrel_4th	0
Pipin	screwset	no-conflict	1	F_rel_4th	0,959
Pipin	screwset	no-conflict	1	F_irrel_4th	0,041
Pipin	screwset	no-conflict	1	NF_rel_4th	0
Pipin	screwset	no-conflict	1	NF_irrel_4th	0
Konrad	hookset	control	0	F_rel_4th	0
Konrad	hookset	control	0	F_irrel_4th	0
Konrad	hookset	control	0	NF_rel_4th	0,687
Konrad	hookset	control	0	NF_irrel_4th	0,313
