# Supplementary material for: Goffin's Cockatoos (Cacatua goffiniana) Can Solve a Novel Problem After Conflicting Past Experiences
Source: Front Psychol. 2021 Jun 29;12:694719. doi: 10.3389/fpsyg.2021.694719 (PMC8275924; doi:10.3389/fpsyg.2021.694719)
Supplement: Supplementary file 4 [file Data_Sheet_4.zip › Goffins_Datasets_Supplementary Information 4/SI 3 TEST_no_useless_proportions_Dirichlet.csv]

name	task	condition	T_score	total_time	F_rel	F_rel_corr	F_rel_incorr	F_irrel	F_irrel_corr	F_irrel_incorr	NF_rel	NF_rel_corr	NF_rel_incorr	NF_irrel	NF_irrel_corr	NF_irrel_incorr	F_rel_1	F_rel_1_corr	F_rel_1_incorr	F_irrel_1	F_irrel_1_corr	F_irrel_1_incorr	NF_rel_1	NF_rel_1_corr	NF_rel_1_incorr	NF_irrel_1	NF_irrel_1_corr	NF_irrel_1_incorr	F_rel_2	F_rel_2_corr	F_rel_2_incorr	F_irrel_2	F_irrel_2_corr	F_irrel_2_incorr	NF_rel_2	NF_rel_2_corr	NF_rel_2_incorr	NF_irrel_2	NF_irrel_2_corr	NF_irrel_2_incorr	F_rel_1st	F_rel_1st_corr	F_rel_1st_incorr	F_irrel_1st	F_irrel_1st_corr	F_irrel_1st_incorr	NF_rel_1st	NF_rel_1st_corr	NF_rel_1st_incorr
Dolittle	hookset	conflict	0	185,56	0,048825178	0	0,048825178	0,951174822	0,145236042	0,80593878	0	0	0	0	0	0	0	0	0	1	0,177947834	0,822052166	0	0	0	0	0	0	0,097650356	0	0,097650356	0,902349644	0,112524251	0,789825393	0	0	0	0	0	0	0	0	0	1	0,077602932	0,922397068	0	0	0
Dolittle	screwset	conflict	1	44,465	0,452265827	0,362532329	0,089733498	0,199876307	0,010795007	0,1890813	0,072866299	0	0,072866299	0,27504779	0	0,27504779	0,113797369	0	0,113797369	0,190374452	0	0,190374452	0,145732599	0	0,145732599	0,550095581	0	0,550095581	0,790734285	0,725064658	0,065669628	0,209378163	0,021590015	0,187788148	0	0	0	0	0	0	0	0	0	0,329247723	0	0,329247723	0,199707635	0	0,199707635
Figaro	hookset	no-conflict	1	24,06	0,583956775	0,173732336	0,410224439	0,416043225	0,113881962	0,302161264	0	0	0	0	0	0	0,203657523	0,110556941	0,093100582	0,796342477	0,19201995	0,604322527	0	0	0	0	0	0	0,964256027	0,236907731	0,727348296	0,035743973	0,035743973	0	0	0	0	0	0	0	0,325020781	0,211970075	0,113050707	0,674979219	0	0,674979219	0	0	0
Figaro	screwset	conflict	1	20,96	0,207061069	0,096374046	0,110687023	0,150763359	0,107347328	0,043416031	0,38120229	0,310114504	0,071087786	0,260973282	0,034828244	0,226145038	0,019083969	0	0,019083969	0,235687023	0,214694656	0,020992366	0,258587786	0,116412214	0,142175573	0,486641221	0,069656489	0,416984733	0,395038168	0,192748092	0,202290076	0,065839695	0	0,065839695	0,503816794	0,503816794	0	0,035305344	0	0,035305344	0	0	0	0,452290076	0,429389313	0,022900763	0	0	0
Fini	hookset	control	0	37,35	0,474966533	0	0,474966533	0,145649264	0	0,120615797	0,379384203	0,01686747	0,362516734	0	0	0	0	0	0	0,241231593	0	0,241231593	0,758768407	0,03373494	0,725033467	0	0	0	0,949933066	0	0,949933066	0,050066934	0	0	0	0	0	0	0	0	0	0	0	0	0	0	1	0,06746988	0,93253012
Fini	screwset	no-conflict	1	10,69	0,066417212	0,066417212	0	0,014031805	0	0,014031805	0,675397568	0,188026193	0,487371375	0,244153414	0	0,244153414	0	0	0	0	0	0	0,703461179	0	0,703461179	0,296538821	0	0,296538821	0,132834425	0,132834425	0	0,028063611	0	0,028063611	0,647333957	0,376052385	0,271281572	0,191768007	0	0,191768007	0	0	0	0	0	0	1	0	1
Kiwi	hookset	conflict	0	119,785	0,862587135	0,486955796	0,375631339	0,024543975	0	0,024543975	0,11286889	0,048754018	0,064114872	0	0	0	0,883290896	0,587928372	0,295362525	0,036064616	0	0,036064616	0,080644488	0,044746838	0,03589765	0	0	0	0,841883374	0,38598322	0,455900154	0,013023333	0	0,013023333	0,145093292	0,052761197	0,092332095	0	0	0	0,947697959	0,663522144	0,284175815	0,040739659	0	0,040739659	0,011562383	0	0,011562383
Kiwi	screwset	control	0	37,98	0,002369668	0	0,002369668	0,887835703	0	0,887835703	0	0	0	0,109794629	0	0,109794629	0,004739336	0	0,004739336	0,775671406	0	0,775671406	0	0	0	0,219589258	0	0,219589258	0	0	0	1	0	1	0	0	0	0	0	0	0,009478673	0	0,009478673	0,551342812	0	0,551342812	0	0	0
Muppet	hookset	no-conflict	0	48,98	0,018170682	0	0,018170682	0,732135566	0,405471621	0,326663944	0,025724786	0	0,025724786	0,223968967	0,144957125	0,079011842	0,020416497	0	0,020416497	0,480195998	0,253572887	0,226623111	0,051449571	0	0,051449571	0,447937934	0,289914251	0,158023683	0,015924867	0	0,015924867	0,984075133	0,557370355	0,426704777	0	0	0	0	0	0	0,040832993	0	0,040832993	0,959167007	0,507145774	0,452021233	0	0	0
Heidi	hookset	conflict	0	171,14	0,074850999	0,002220404	0,072630595	0,697206965	0,097171906	0,600035059	0,018464415	0	0,018464415	0,209477621	0,019574617	0,189903003	0,030618207	0	0,030618207	0,67979432	0,170153091	0,509641229	0	0	0	0,289587472	0,025826808	0,263760664	0,119083791	0,004440809	0,114642982	0,71461961	0,024190721	0,690428889	0,03692883	0	0,03692883	0,129367769	0,013322426	0,116045343	0,014023606	0	0,014023606	0,406801449	0,317284095	0,089517354	0	0	0
Heidi	screwset	control	0	23,235	0	0	0	0	0	0	0,444372714	0	0,444372714	0,555627286	0	0,555627286	0	0	0	0	0	0	0,392080912	0	0,392080912	0,607919088	0	0,607919088	0	0	0	0	0	0	0,496664515	0	0,496664515	0,503335485	0	0,503335485	0	0	0	0	0	0	0,464600818	0	0,464600818
Mayday	hookset	no-conflict	0	94,04	0,051361123	0,041897065	0,009464058	0,221288813	0,035835815	0,185452999	0,111867291	0,063164611	0,04870268	0,604529987	0,043811144	0,560718843	0,018928116	0	0,018928116	0,333475117	0	0,333475117	0,139940451	0,108889834	0,031050617	0,485750744	0,060187154	0,42556359	0,08379413	0,08379413	0	0,10910251	0,071671629	0,03743088	0,08379413	0,017439387	0,066354743	0,72330923	0,027435134	0,695874096	0,037856231	0	0,037856231	0,313058273	0	0,313058273	0,062101234	0	0,062101234
Zozo	hookset	control	0	29,89	0	0	0	0	0	0	0,098026096	0	0,098026096	0,901973904	0,358313817	0,543660087	0	0	0	0	0	0	0,059217129	0	0,059217129	0,940782871	0,18936099	0,75142188	0	0	0	0	0	0	0,136835062	0	0,136835062	0,863164938	0,527266644	0,335898294	0	0	0	0	0	0	0,056206089	0	0,056206089
Zozo	screwset	no-conflict	0	33	0	0	0	0,939393939	0	0,939393939	0	0	0	0,060606061	0	0,060606061	0	0	0	0,878787879	0	0,878787879	0	0	0	0,121212121	0	0,121212121	0	0	0	1	0	1	0	0	0	0	0	0	0	0	0	0,909090909	0	0,909090909	0	0	0
Muki	hookset	no-conflict	0	9,38	0,666311301	0,525586354	0,140724947	0,333688699	0	0,333688699	0	0	0	0	0	0	0,742004264	0,460554371	0,281449893	0,257995736	0	0,257995736	0	0	0	0	0	0	0,590618337	0,590618337	0	0,409381663	0	0,409381663	0	0	0	0	0	0	1	0,437100213	0,562899787	0	0	0	0	0	0
Pipin	screwset	no-conflict	1	40,535	0,405698779	0,405698779	0	0,568397681	0	0,568397681	0	0	0	0,02590354	0	0,02590354	0,306771925	0,306771925	0	0,693228075	0	0,693228075	0	0	0	0	0	0	0,504625632	0,504625632	0	0,443567288	0	0,443567288	0	0	0	0,05180708	0	0,05180708	0	0	0	1	0	1	0	0	0
Konrad	hookset	control	0	12,58	0	0	0	0	0	0	0,171701113	0	0,171701113	0,828298887	0	0,828298887	0	0	0	0	0	0	0	0	0	1	0	1	0	0	0	0	0	0	0,343402226	0	0,343402226	0,656597774	0	0,656597774	0	0	0	0	0	0	0	0	0
[truncated: 41 more columns]
