# Supplementary material for: Goffin's Cockatoos (Cacatua goffiniana) Can Solve a Novel Problem After Conflicting Past Experiences
Source: Front Psychol. 2021 Jun 29;12:694719. doi: 10.3389/fpsyg.2021.694719 (PMC8275924; doi:10.3389/fpsyg.2021.694719)
Supplement: Supplementary file 4 [file Data_Sheet_4.zip › Goffins_Datasets_Supplementary Information 4/SI_3_Apes_quarters.csv]

Name	Condition	Action	Quarter	Proportion
Selma	noconflict	F_rel	first	0,168801809
Selma	noconflict	F_irrel	first	0,831198191
Selma	noconflict	NF_rel	first	0
Selma	noconflict	NF_irrel	first	0
Selma	noconflict	F_rel	second	0,69706104
Selma	noconflict	F_irrel	second	0,30293896
Selma	noconflict	NF_rel	second	0
Selma	noconflict	NF_irrel	second	0
Selma	noconflict	F_rel	third	0,844762622
Selma	noconflict	F_irrel	third	0,155237378
Selma	noconflict	NF_rel	third	0
Selma	noconflict	NF_irrel	third	0
Selma	noconflict	F_rel	fourth	1
Selma	noconflict	F_irrel	fourth	0
Selma	noconflict	NF_rel	fourth	0
Selma	noconflict	NF_irrel	fourth	0
Selma	conflict	F_rel	first	0
Selma	conflict	F_irrel	first	0
Selma	conflict	NF_rel	first	0,60832444
Selma	conflict	NF_irrel	first	0,39167556
Selma	conflict	F_rel	second	0
Selma	conflict	F_irrel	second	0
Selma	conflict	NF_rel	second	0,82010582
Selma	conflict	NF_irrel	second	0,17989418
Selma	conflict	F_rel	third	0
Selma	conflict	F_irrel	third	0
Selma	conflict	NF_rel	third	0,435978836
Selma	conflict	NF_irrel	third	0,564021164
Selma	conflict	F_rel	fourth	0,77019937
Selma	conflict	F_irrel	fourth	0,029380902
Selma	conflict	NF_rel	fourth	0,200419727
Selma	conflict	NF_irrel	fourth	0
Linda	control	F_rel	first	0
Linda	control	F_irrel	first	0
Linda	control	NF_rel	first	1
Linda	control	NF_irrel	first	0
Linda	control	F_rel	second	0
Linda	control	F_irrel	second	0
Linda	control	NF_rel	second	0,39858115
Linda	control	NF_irrel	second	0,60141885
Linda	control	F_rel	third	0
Linda	control	F_irrel	third	0
Linda	control	NF_rel	third	0
Linda	control	NF_irrel	third	1
Linda	control	F_rel	fourth	0
Linda	control	F_irrel	fourth	0
Linda	control	NF_rel	fourth	0
Linda	control	NF_irrel	fourth	1
Linda	noconflict	F_rel	first	1
Linda	noconflict	F_irrel	first	0
Linda	noconflict	NF_rel	first	0
Linda	noconflict	NF_irrel	first	0
Linda	noconflict	F_rel	second	1
Linda	noconflict	F_irrel	second	0
Linda	noconflict	NF_rel	second	0
Linda	noconflict	NF_irrel	second	0
Linda	noconflict	F_rel	third	1
Linda	noconflict	F_irrel	third	0
Linda	noconflict	NF_rel	third	0
Linda	noconflict	NF_irrel	third	0
Linda	noconflict	F_rel	fourth	1
Linda	noconflict	F_irrel	fourth	0
Linda	noconflict	NF_rel	fourth	0
Linda	noconflict	NF_irrel	fourth	0
Linda	conflict	F_rel	first	0
Linda	conflict	F_irrel	first	0
Linda	conflict	NF_rel	first	0,772791024
Linda	conflict	NF_irrel	first	0,227208976
Linda	conflict	F_rel	second	0
Linda	conflict	F_irrel	second	0
Linda	conflict	NF_rel	second	0,486676017
Linda	conflict	NF_irrel	second	0,513323983
Linda	conflict	F_rel	third	0
Linda	conflict	F_irrel	third	0
Linda	conflict	NF_rel	third	0,534361851
Linda	conflict	NF_irrel	third	0,465638149
Linda	conflict	F_rel	fourth	0,775910364
Linda	conflict	F_irrel	fourth	0
Linda	conflict	NF_rel	fourth	0,224089636
Linda	conflict	NF_irrel	fourth	0
Naong	control	F_rel	first	0
Naong	control	F_irrel	first	0
Naong	control	NF_rel	first	0
Naong	control	NF_irrel	first	1
Naong	control	F_rel	second	0
Naong	control	F_irrel	second	0
Naong	control	NF_rel	second	0,559568733
Naong	control	NF_irrel	second	0,440431267
Naong	control	F_rel	third	0
Naong	control	F_irrel	third	0
Naong	control	NF_rel	third	0,604916972
Naong	control	NF_irrel	third	0,395083028
Naong	control	F_rel	fourth	0
Naong	control	F_irrel	fourth	0
Naong	control	NF_rel	fourth	0
Naong	control	NF_irrel	fourth	1
Naong	noconflict	F_rel	first	0,144654088
Naong	noconflict	F_irrel	first	0,855345912
Naong	noconflict	NF_rel	first	0
Naong	noconflict	NF_irrel	first	0
Naong	noconflict	F_rel	second	1
Naong	noconflict	F_irrel	second	0
Naong	noconflict	NF_rel	second	0
Naong	noconflict	NF_irrel	second	0
Naong	noconflict	F_rel	third	1
Naong	noconflict	F_irrel	third	0
Naong	noconflict	NF_rel	third	0
Naong	noconflict	NF_irrel	third	0
Naong	noconflict	F_rel	fourth	1
Naong	noconflict	F_irrel	fourth	0
Naong	noconflict	NF_rel	fourth	0
Naong	noconflict	NF_irrel	fourth	0
Naong	conflict	F_rel	first	0,798836411
Naong	conflict	F_irrel	first	0,201163589
Naong	conflict	NF_rel	first	0
Naong	conflict	NF_irrel	first	0
Naong	conflict	F_rel	second	0,714314573
Naong	conflict	F_irrel	second	0,285685427
Naong	conflict	NF_rel	second	0
Naong	conflict	NF_irrel	second	0
Naong	conflict	F_rel	third	0,652158974
Naong	conflict	F_irrel	third	0,347841026
Naong	conflict	NF_rel	third	0
Naong	conflict	NF_irrel	third	0
Naong	conflict	F_rel	fourth	1
Naong	conflict	F_irrel	fourth	0
Naong	conflict	NF_rel	fourth	0
Naong	conflict	NF_irrel	fourth	0
Santino	noconflict	F_rel	first	0,057655781
Santino	noconflict	F_irrel	first	0
Santino	noconflict	NF_rel	first	0,47353541
Santino	noconflict	NF_irrel	first	0,468808809
Santino	noconflict	F_rel	second	0,279105797
Santino	noconflict	F_irrel	second	0,720894203
Santino	noconflict	NF_rel	second	0
Santino	noconflict	NF_irrel	second	0
Santino	noconflict	F_rel	third	0,950983396
Santino	noconflict	F_irrel	third	0,049016604
Santino	noconflict	NF_rel	third	0
Santino	noconflict	NF_irrel	third	0
Santino	noconflict	F_rel	fourth	1
Santino	noconflict	F_irrel	fourth	0
Santino	noconflict	NF_rel	fourth	0
Santino	noconflict	NF_irrel	fourth	0
Santino	conflict	F_rel	first	0,154546133
Santino	conflict	F_irrel	first	0,056885706
Santino	conflict	NF_rel	first	0,446358867
Santino	conflict	NF_irrel	first	0,342209294
Santino	conflict	F_rel	second	0,867556749
Santino	conflict	F_irrel	second	0,118545039
Santino	conflict	NF_rel	second	0,013898212
Santino	conflict	NF_irrel	second	0
Santino	conflict	F_rel	third	0,456602272
Santino	conflict	F_irrel	third	0,543397728
Santino	conflict	NF_rel	third	0
Santino	conflict	NF_irrel	third	0
Santino	conflict	F_rel	fourth	0,645359389
Santino	conflict	F_irrel	fourth	0,146987892
Santino	conflict	NF_rel	fourth	0,169861515
Santino	conflict	NF_irrel	fourth	0,037791204
Maggan	control	F_rel	first	0
Maggan	control	F_irrel	first	1
Maggan	control	NF_rel	first	0
Maggan	control	NF_irrel	first	0
Maggan	control	F_rel	second	0,371681416
Maggan	control	F_irrel	second	0,628318584
Maggan	control	NF_rel	second	0
Maggan	control	NF_irrel	second	0
Maggan	control	F_rel	third	0
Maggan	control	F_irrel	third	1
Maggan	control	NF_rel	third	0
Maggan	control	NF_irrel	third	0
Maggan	control	F_rel	fourth	0
Maggan	control	F_irrel	fourth	1
Maggan	control	NF_rel	fourth	0
Maggan	control	NF_irrel	fourth	0
Maggan	noconflict	F_rel	first	0,032568073
Maggan	noconflict	F_irrel	first	0,967431927
Maggan	noconflict	NF_rel	first	0
Maggan	noconflict	NF_irrel	first	0
Maggan	noconflict	F_rel	second	0,274959957
Maggan	noconflict	F_irrel	second	0,725040043
Maggan	noconflict	NF_rel	second	0
Maggan	noconflict	NF_irrel	second	0
Maggan	noconflict	F_rel	third	0,99252536
Maggan	noconflict	F_irrel	third	0,00747464
Maggan	noconflict	NF_rel	third	0
Maggan	noconflict	NF_irrel	third	0
Maggan	noconflict	F_rel	fourth	1
Maggan	noconflict	F_irrel	fourth	0
Maggan	noconflict	NF_rel	fourth	0
Maggan	noconflict	NF_irrel	fourth	0
Maggan	conflict	F_rel	first	0
Maggan	conflict	F_irrel	first	0
Maggan	conflict	NF_rel	first	0,583833718
Maggan	conflict	NF_irrel	first	0,416166282
Maggan	conflict	F_rel	second	0
Maggan	conflict	F_irrel	second	0
Maggan	conflict	NF_rel	second	0,86743649
Maggan	conflict	NF_irrel	second	0,13256351
Maggan	conflict	F_rel	third	0
Maggan	conflict	F_irrel	third	0
Maggan	conflict	NF_rel	third	0,948883757
Maggan	conflict	NF_irrel	third	0,051116243
Maggan	conflict	F_rel	fourth	0,426789838
Maggan	conflict	F_irrel	fourth	0
Maggan	conflict	NF_rel	fourth	0,365665897
Maggan	conflict	NF_irrel	fourth	0,207544265
